# Supplementary material for: Enhanced Performance of Carbon–Selenide Composite with La0.9Ce0.1NiO3 Perovskite Oxide for Outstanding Counter Electrodes in Platinum-Free Dye-Sensitized Solar Cells
Source: Nanomaterials (Basel). 2022 Mar 14;12(6):961. doi: 10.3390/nano12060961 (PMC8953699; doi:10.3390/nano12060961)
Supplement: Supplementary file 1 [file nanomaterials-12-00961-s001.zip]

Archive with 1 entries (1 files):
- nanomaterials-1565989-supplementary.pdf
